# Supplementary material for: Suprathreshold Heat Pain Response Predicts Activity-Related Pain, but Not Rest-Related Pain, in an Exercise-Induced Injury Model
Source: PLoS One. 2014 Sep 29;9(9):e108699. doi: 10.1371/journal.pone.0108699 (PMC4180757; doi:10.1371/journal.pone.0108699)
Supplement: Data S1 — (XLSX) [file pone.0108699.s001.xlsx]

## Sheet: PLoS minimal dataset
SubjectID	Age	Sex	Dominant_Arm	BMI	PCS_baseline	TSK11_baseline	PPT_baseline	SHPR_baseline	CPM_baseline	PCS_48	TSK11_48	PPT_48	SHPR_48	CPM_48	Restpain_48	Motionpain_48	Isometricpain_48	Restpain_96	Motionpain_96	Isometricpain_96
1	20	F	R	24.7972	12	26	10.805	42.5	-70	0	13	4.62	30	-60	0	10	40	10	10	10
2	22	F	R	19.5684	38	23	3.085	82.5	-40	26	20	2.045	22.5	-5	10	40	30	0	0	10
3	21	F	R	17.7525	16	25	3.605	35	-5	9	24	3.93	17.5	0	0	0	5	0	0	5
4	29	F	R	21.1417	0	17	5.72	55	-20	2	17	5.52	55	0	30	20	30	20	10	20
5	22	F	R	18.4711	15	17	3.435	92.5	-20	6	24	2.325	70	-30	60	50	80	0	0	0
6	21	F	L	23.6851	0	15	3.335	17	-1	0	11	3.195	8	-8	20	10	17	10	10	4
7	22	F	L	24.4097	26	23	3.095	27.5	-8	34	28	3.21	18.5	-23	70	40	20	20	10	5
8	20	F	L	22.0448	3	17	3.8	15	-10	9	19	3.035	40	-20	70	40	20	20	10	20
9	21	F	R	21.9247	16	17	5.635	7.5	-5	10	18	3.8	6.5	-3	30	20	25	10	5	5
10	19	F	R	19.7643	6	13	3.795	6.5	-4	4	16	2.61	10	-10	50	30	70	0	0	0
11	22	F	R	20.1171	14	15	2.64	71.5	-2	11	15	3.34	55.5	-8	60	60	60	20	0	0
12	22	M	R	28.3627	6	16	6.93	7.5	-1	0	19	5.445	7.5	1	0	2	15	0	0	4
13	20	F	R	21.2547	14	24	2.155	30	-20	8	21	2.105	47.5	-5	10	0	10	0	0	0
14	21	F	R	19.4835	16	17	3.555	55	-5	6	16	4.82	20	-30	40	40	20	10	5	5
15	25	M	R	23.7076	1	22	3.995	1.5	-2	0	11	3.765	7.5	-5	0	2	1	0	0	2
16	41	M	R	31.133	6	13	6.155	65	-20	7	14	8.325	32.5	-10	40	25	25	0	5	0
17	19	F	L	23.7076	20	16	6.345	10	-5	14	20	5.635	15	-15	20	20	50	10	0	30
18	22	F	L	20.2524	26	19	2.795	80	-30	15	19	2.135	55	0	60	40	62	30	38	49
19	22	F	R	22.6682	19	19	5.345	62.5	-10	33	23	7.18	45	-5	20	20	10	20	0	0
20	19	M	R	21.6158	11	20	3.67	17.5	-5	0	18	4.595	10	-15	0	0	0	0	0	0
21	19	F	R	24.4097	10	18	3.66	95	-10	7	21	3.345	82.5	-10	10	5	5	0	0	0
22	22	F	L	21.9688	16	15	6.745	15	0	15	22	4.125	10	-75	80	40	40	0	0	0
23	21	F	R	18.5525	11	18	3.955	20	0	4	22	3.97	22.5	-5	10	5	10	0	0	3
24	47	F	R	20.7673	3	16	4.785	33.5	-11	0	15	4.11	30	-13	0	1	0	0	0	0
25	20	F	R	18.5595	0	14	2.855	30	20	16	22	2.16	25	0	40	30	50	20	10	10
26	20	F	R	28.2864	16	22	3.99	35	-10	22	23	5.095	35	-10	20	5	15	20	5	10
27	23	M	R	33.6395	8	17	6.365	5.5	-3	11	20	7.71	2	2	40	10	15	30	3	6
28	20	F	R	24.8865	0	15	4.83	85.5	5	0	14	4.005	76	10	0	2	45	0	0	55
29	37	M	R	26.1355	0	12	5.41	47.5	-3	0	13	3.81	12	-2	10	20	15	0	2	0
30	20	M	R	21.2391	17	15	8.705	25	-3	6	17	5.67	22.5	-23	10	15	30	0	4	15
31	21	F	R	23.616	18	16	3.71	22.5	-15	17	23	3.695	30	-5	50	50	7	10	10	10
32	24	F	R	22.7077	15	25	4.34	10	-27	15	26	3.67	37.5	-30	10	3	5	0	0	1
33	21	F	R	22.312	0	15	3.075	87.5	-12	0	11	2.825	95.5	-15	20	20	80	10	10	90
34	21	F	R	20.6324	21	26	4.755	48.5	0	10	26	3.065	32.5	-5	40	10	15	0	0	5
35	23	F	L	19.2249	11	21	6.83	35	-10	15	23	4.64	65	-60	40	6	15	20	4	0
36	21	M	R	21.9354	9	16	5.035	50	-10	14	20	6.195	60	-10	50	40	40	10	10	20
37	21	F	R	19.2706	14	15	6.8	0	0	15	20	6.43	0	0	0	0	10	0	0	40
38	21	M	R	22.3488	11	22	8.24	77.5	-10	5	24	5.72	52.5	-10	10	30	75	10	15	70
39	22	M	R	23.4908	3	16	5.46	10	-3	9	19	5.77	8.5	-3	10	3	0	0	1	4
40	22	F	R	19.3684	10	17	4.3	12.5	-5	6	17	4.58	5	0	20	0	5	10	0	0
41	24	M	R	22.313	4	15	4.34	12.5	0	1	12	4.945	17.5	0	60	35	15	20	10	10
42	23	F	R	22.1403	6	17	6.59	0.5	-1	1	19	5.38	2	-1	0	0	0	0	1	0
43	20	F	R	19.1293	12	19	4.78	30	-50	8	18	1.96	45	-20	20	0	5	0	0	0
44	20	F	R	21.9247	10	22	5.495	52.5	-50	0	24	5.335	27.5	-15	10	30	45	30	35	30
45	23	F	R	17.9702	6	21	4.425	1.5	1	5	19	3.975	0	0	10	0	0	0	0	0
46	20	F	R	22.4627	10	20	8.05	27.5	-10	13	24	6.91	15	0	10	5	10	0	0	3
47	20	F	R	23.026	1	16	3.445	82.5	-10	0	15	2.775	37.5	35	0	5	30	0	5	5
48	21	F	R	17.5567	15	21	2.2	20	-10	14	23	2.24	7.5	-5	20	5	30	10	0	5
49	22	F	R	22.7077	16	18	7.85	6.5	0	8	17	8.965	6	-1	10	0	8	0	0	2
50	19	M	L	20.0702	15	14	6.01	5	-3	10	27	4.83	3.5	-3	10	9	10	10	1	4
51	20	F	L	19.9669	4	17	3.725	32.5	-10	0	15	4.345	37.5	-17	20	25	35	0	5	5
52	23	M	R	20.2212	0	11	5.03	22.5	0	0	11	5.49	30	-20	0	0	20	0	0	10
53	30	M	R	27.3167	0	18	4.805	20	-5	0	14	5.04	17.5	-10	0	30	30	0	0	5
54	20	F	R	21.3972	5	15	6.235	5.5	0	4	14	5.465	25	20	80	0	40	20	0	35
55	26	F	R	21.2846	0	15	5.455	10	0	0	14	4.755	12.5	-15	10	15	30	10	0	20
56	26	M	R	28.6939	0	11	6.895	0	0	0	11	6.535	0	-5	10	25	30	0	0	0
57	22	M	R	19.788	13	21	7.585	7.5	-5	4	27	8.28	3.5	5	20	5	5	0	0	5
58	21	F	R	19.419	3	14	9.345	57.5	-10	2	15	8.04	45	0	20	30	20	0	0	10
59	28	M	R	25.0568	13	18	3.495	17.5	-25	13	16	3.255	8	-2	0	5	60	0	5	30
60	29	M	R	23.3649	12	23	4.7	25	-23	13	26	4.99	3.5	5	30	20	20	10	0	0
61	21	F	L	20.7234	13	23	6.73	12.5	-2	4	20	6.185	4	-1	30	6	20	0	0	2
62	25	M	R	26.5784	10	16	2.94	31	-10	4	18	3.53	69	-8	0	0	45	0	0	30
63	20	F	R	31.09	9	17	7.01	20	-10	6	17	9.245	15	0	10	0	0	0	0	0
64	21	F	R	32.2773	25	18	5.555	0	0	25	24	6	5	-10	0	0	0	0	0	10
65	23	M	R	23.7317	15	24	4.205	4	-1	18	27	3.18	1.5	0	20	4	25	0	1	40
66	23	M	R	19.1284	8	17	9.515	55	-30	3	17	6.23	37.5	-5	40	20	15	10	5	5
67	21	M	R	21.1417	3	18	8.59	30	-20	0	14	5.9	0	-40	10	1	0	0	0	0
68	20	F	R	21.4539	28	27	5.2125	9.5	-3	32	38				40			0	25	35
69	21	F	R	22.4569	5	14	7.85	40	-30	0	11	4.2	65	-5	30	1	20	10	0	0
70	22	M	R	23.4908	0	13	5.195	5.5	-4	0	13	5.425	6	0	20	6	6	0	1	2
71	24	M	R	31.6607	5	17	4.53	52.5	-30	7	16	3.545	42.5	-4	0	5	10	0	0	4
72	20	F	R	21.4539	14	27	6.26	25	-10	11	26	5.61	60	-5	30	5	20	20	0	0
73	20	M	L	28.1261	5	17	4.47	3	-1	3	20	5.065	5.5	-2	10	10	5	0	0	1
74	21	F	R	21.8711	0	14	4.585	26	-20	2	19	4.44	12	-13	20	5	5	10	1	5
75	19	M	R	22.887	17	16	9.065	37.5	-20	24	21	6.845	17.5	-35	0	8	15	10	6	20
76	23	M	R	26.6058	24	27	5.19	87.5	-10	13	16	2.845	90	-15	30	50	90	20	25	85
77	31	M	R	24.8166	9	20	10.44	0	0	3	21	9.93	0	0	0	20	15	0	5	0
78	29	M	R		35	29	8.3	80	-55	39	31	5.565	62.5	-30	0	0	0	20	0	0
79	21	F	R	25.0568	0	13	4.405	17.5	5	9	18	4.255	12.5	-15	20	0	10	10	0	0
80	20	F	R	20.5957	11	20	3.13	15	-30	7	25	3.2	10	-55	20	20	30	0	10	15
81	30	M	R	22.1487	7	15	10.92	1	0	2	14	10.025	0	-1	0	2	0	0	0	0
82	20	M	R	22.7077	0	12	8.065	7.5	0	0	11	5.805	0	-5	50	20	0	50	3	0
83	30	F	R	22.5919	14	19	4.125	10	0	7	19	3.38	20	-30	10	20	25	0	10	10
84	31	F	R	23.4011	9	20	6.99	45	-10	6	21	6.99	45	-10	20	20	20	0	0	0
85	40	M	R	32.3203	0	17	10.725	0	-1	0	18	6.59	0.5	-1	0	1	0	0	0	0
86	27	M	R	26.9595	4	15	7.25	4.5	2	13	19	6.06	7.5	-7	60	20	10	0	5	5
87	25	M	R	30.6054	13	21	8.295	11	-5	17	20	5.71	15	8	50	50	45	0	5	25
88	37	F	R	27.3659	2	11	4.325	5	0	3	13	4.185	2.5	-10	50	30	30	10	0	0
89	58	M	R	26.6288	0	22	9.955	0	0	0	21	6.29	0	0	50	0	5	0	0	0
90	39	F	R	35.2361	13	14	5.53	15	-5	9	13	5.07	20	-5	50	40	20	0	0	0
91	26	M	R	20.9803	17	22	4.85	23.5	-29	14	20	6.395	12	-12	20	2	3	10	0	0
92	38	F	R	27.454	0	14	4.9	6	-15	8	11	4.1	17.5	-10	0	0	10	0	0	0
93	25	M	R	23.4908	27	34	7.55	25	-5	23	33	6.905	10	0	0	10	10	0	0	15
94	24	M	R	23.0859	15	20	9.855	7.5	-5	14	23	8.975	5	-5	10	5	15	10	0	5
95	27	M	R	18.0771	9	21	3.36	65	-50	11	20	2.9	90	-20	30	40	30	0	10	10
96	19	F	R	26.6058	6	15	4.285	7.5	-10	0	18	2.43	5	-5	10	0	0	10	0	5
97	27	F	R	22.1403	11	19	3.44	24	-20	9	24	2.87	25	-10	20	25	40	20	16	50
98	23	F	R	24.6891	0	13	4.95	0.5	-2	3	13	3.99	8	-22	0	1	3	0	0	1
99	21	F	R	24.1405	10	17	3.115	17.5	-5	12	20	3.41	17.5	0	80	40	25	10	15	10
100	21	M	R	27.8913	22	14	4.14	4.5	-5	22	18	3.535	3.5	0	10	5	5	10	3	4
101	18	F	R	23.1702	6	17	2.24	3.5	0	4	25	2.695	1	-1	30	5	30	0	0	0
102	19	F	R	22.8049	9	20	3.905	2.5	-5	6	15	2.915	7.5	-8	20	20	20	10	4	40
103	19	M	L	20.2212	13	21	7.515	42.5	-5	0	16	5.205	22.5	-5	0	5		10	0
104	48	F	R	25.7446	20	31	4.445	15	-20	18	23	3.445	15	-30	40	25	20	30
105	23	M	R	20.6596	10	11	4.94	20	-1	0	14	4.575	7	-3	0	2	6	0	2	5
106	27	F	R	41.0083	12	18	4.535	0	0	5	24	5.505	2.5	0	20	1	4	10	0	0
107	19	M	L	23.7317	6	14	5.535	75	-10	6	24	5.435	47.5	5	40	25	40	20	20	25
108	21	M	R	23.4908	0	12	8.48	1.5	-6	0	12	6.635	1	0	0	30	20	0	0	5
109	21	M	L	23.4908	5	23	5.005	15	-5	7	24	4.885	10	-10	40	20	30	10	0	10
110	20	F	R	24.3253	3	17	4.44	12.5	-20	0	12	4.145	7.5	-5	20	15	10	0	0	0
111	24	M	R	29.8341	12	28	6.395	6	3	0	28	4.64	4.5	-2	10	11	18	10	9	20
112	20	M	R	23.0859	4	21	6.56	0.5	0	7	17	6.905	0	0	20	2	6	10	2	4
113	21	F	R	22.3945	6	17	4.685	50	0	3	23	3.755	22.5	-10	20	15	0	0	0	0
E1114	20	F	R	21.2846	0	15	5.795	5	-4	1	18	5.615	3.5	-2	30	3	15	0	0	0
E1115	24	M	R	27.4059	8	19	5.36	9	-3	2	16	3.56	4.5	-1	10	5	10	0	3	6
E1116	21	M	R	28.12	12	18	8.9	40	-28	15	22	6.785	32.5	-15	10	45	40	0	20	20
E1117	21	F	R	19.5659	12	15	7.585	5	-5	1	11	5.175	0	0	20	10	0	0	0	0
E1118	21	F	R	19.7375	10	13	2.18	2	-2	21	17	1.93	5	-7	50	30	20	30	15	15
E1119	20	F	R	24.1827	7	16	4.87	1	-2	3	20	3.96	0	-2	0	10	12	30	7	5
E1120	20	M	R	20.6721	16	13	3.005	10	-15	12	18	2.845	22.5	-10	10	20	20	10	5	5
E1121	21	F	R	25.1071	2	13	9.52	1.5	-3	2	12	8.82	1.5	0	0	0	0	0	0	0
E1122	20	F	R	22.5941	7	16	2.94	3.5	-2	3	17	2.875	0.5	-1	10	10	10	0	0	5
E1123	20	M	R	20.1837	2	13	3.605	0	0	2	15	2.625	5	0	10	30	20	10	10	10
E1124	20	F	R	20.8285	19	18	5.815	2.5	-5	8	18	2.755	7.5	-5	20	2	10	0	1	1
E1125	22	M	R	22.8049	10	15	6.19	0	-1	2	13	5.07	1	-1	10	1	1	0	0	1
E1126	20	F	R	17.2684	16	20	2.785	30	-15	16	25	1.91	8.5	2	40	5	25	10	0	0
E1127	20	F	R	22.5941	13	17	4.555	3	-3	12	20	2.715	2.5	0	30	25	45	20	15	35
E1128	20	F	R	22.1403	7	17	5.695	3.5	0	4	18	7.63	2	0	40	20	15	20	0	0
E1129	18	M	R	28.7933	21	16	5.71	12.5	5	19	17	5.125	3.5	1	10	10	10	10	0	5
E1130	21	M	L	25.7994	5	13	4.215	10	-15	1	13	3.525	1	0	10	10	10	10	0	0
E1131	21	F	R	19.7375	2	20	3.86	5	0	6	19	4.24	0	-5	10	5	0	0	0	0
E1132	28	M	R	25.1071	1	20	6.95	10	0	2	17	8.905	1.5	4	40	70	10	0	2	0
E1133	19	F	R	25.6828	12	25	4.65	6.5	0	13	23	4.515	4.5	0	60	30	17	0	6	5
E1134	29	F	R	20.9005	14	26	5.285	1	0	14	25	5.245	60	0	30	40	30	30	5	5
E1135	21	F	R	21.2547	8	11	5.145	27.5	5	1	11	3.36	37.5	-5	0	10	25	0	0	35
E1136	20	M	L	22.313	25	20	5.27	7.5	-5	22	25	4.84	15	0	30	40	40	20	20	30
E1137	18	F	R	21.7872	32	23	6.745	22.5	-5	13	21	5.42	42.5	-10	30	0		30	5
E1138	20	M	R	32.3203	7	11	9.36	5	3	7	21	2.035	35	-10	80	80	60	40	40	30
E1139	23	F	R	21.6308	6	15	4.775	7.5	-5	3	13	6.13	5	-2	30	0	10	0	0	15
E1140	20	F	R	25.6035	2	21	4.48	22.5	-5	13	15	5.62	4	1	10	1	11	10	0	0
E1141	56	M	L	34.8641	1	13	4.21	20	-10	0	11	4.655	72.5	-20	0	15	30	0	10	30
E1142	35	F	R	24.3234	10	18	5.77	0	0	3	16	5.89	0	0	30	0	50
E1143	20	F	R	23.026	0	17	5.93	0	0	0	12	7.0125	0	0	0	2	1
